# Supplementary material for: Race and Final-600 m Speed Response to Distance and Track Condition in Thoroughbred Flat Racing
Source: Animals (Basel). 2026 May 8;16(10):1433. doi: 10.3390/ani16101433 (PMC13203147; doi:10.3390/ani16101433)
Supplement: Supplementary file 1 [file animals-16-01433-s001.zip]

Archive with 1 entries (1 files):
- animals-4290242-supplementary.pdf
